# Supplementary material for: Modeling Longitudinal Preclinical Tumor Size Data to Identify Transient Dynamics in Tumor Response to Antiangiogenic Drugs
Source: CPT Pharmacometrics Syst Pharmacol. 2016 Nov 14;5(11):636–45. doi: 10.1002/psp4.12142 (PMC5192995; doi:10.1002/psp4.12142)
Supplement: Supplementary file 4 — Supporting Information [file PSP4-5-636-s004.txt]

DESCRIPTION:
Logistic tumour growth and modified Hahnfeldt vessel growth model with normalisation window effect.

INPUT:
regressor = X
parameter = {alpha_V, alpha_T, K, Tnorm1, Tnorm2, Nmax, delta_V_bev, delta_V_van} 

PK:
compartment(cmt = 1, amount = Bev)
compartment(cmt = 2, amount = Van)

iv(adm=2, cmt = 1)
iv(adm=4, cmt = 2)


EQUATION:
t_0 = 38
T_0=X 

V_0 = K*X

Bev_0 = 0
Van_0 = 0

if t>Tnorm1 & t<Tnorm2
	N = Nmax*(Bev+Van) +1
	else 
	N=1
	end

ddt_Bev = 0
ddt_Van = 0

ddt_T = alpha_T*T*(1-T/(N*V))
ddt_V = alpha_V*T^(2/3)*V^(1/3) - (delta_V_bev*Bev+delta_V_van*Van)*V

OUTPUT:
output  = T
